# Supplementary material for: Co-targeting JAK1/STAT6/GAS6/TAM signaling improves chemotherapy efficacy in Ewing sarcoma
Source: Nat Commun. 2024 Jun 21;15:5292. doi: 10.1038/s41467-024-49667-2 (PMC11192891; doi:10.1038/s41467-024-49667-2)
Supplement: Supplementary file 4 — Source Data [file 41467_2024_49667_MOESM4_ESM.zip]

Archive with 4 entries (4 files):
- Source Data uncropped original images for immuno blots.pptx
- __MACOSX/._Source Data uncropped original images for immuno blots.pptx
- Source data for all plots.xlsx
- __MACOSX/._Source data for all plots.xlsx
