# Supplementary material for: Co-targeting JAK1/STAT6/GAS6/TAM signaling improves chemotherapy efficacy in Ewing sarcoma
Source: Nat Commun. 2024 Jun 21;15:5292. doi: 10.1038/s41467-024-49667-2 (PMC11192891; doi:10.1038/s41467-024-49667-2)
Supplement: Supplementary file 4 — Source Data [file 41467_2024_49667_MOESM4_ESM.zip › Source data for all plots.xlsx]

## Sheet: Figure 1
c							m													o
	DMSO		SN-38			day	vehicle (mm3)						TMZ (mm3)							vehicle (g)	TMZ (g)
repeat	1	2	1	2		7	26.7556	34.7281	29.8306	26.4833	30.79	28.8853	31.361	31.4237	30.7354	24.2941	30.7724	26.1546		1.606	1.05
	4840	3960	21531	27712		10	61.6311	60.1975	63.7353	54.8951	65.8279	61.5609	69.0535	53.6815	53.5507	58.2537	70.3206	60.6133		1.282	1.099
	1099	667	13495	11533		13	233.248	216.871	287.904	198.255	169.335	203.374	217.872	172.06	159.597	156.083	125.73	124.723		1.489	0.931
	13459	14675	20533	19822		16	443.569	324.181	446.636	274.599	322.815	399.192	341.922	261.287	251.788	308.827	154.102	220.677		1.174	0.888
	17959	15124	26775	30682		19	813.217	505.365	601.549	400.58	595.217	534.738	430.557	375.682	357.534	463.017	248.261	252.302		1.317	0.387
	7081	6906	53425	53373		22	1491.37	876.783	1028.91	706.63	1088.53	783.57	789.077	627.19	654.9	749.14	291.668	300.365		1.046	0.38
	10612	12609	30370	33001		25	2674.69	2124.95	2079.79	1459.84	2042.5	1375.73	1359.82	1372.61	1273.5	1394.89	561.275	427.044
	13364	11164	32209	29564
	15808	14544	5027	5624
	15692	14756	24216	22847
	5027	5624	15844	15265

## Sheet: Figure 2
a							b							d								e								f
etoposide(μM)/MK2206(nM)	0	500	1000	2000	4000		etoposide(μM)/PD0325901(nM)	0	10	50	100	200		sgRNA	ctrl	ctrl	MERTK-1	MERTK-1	MERTK-2	MERTK-2		sgRNA	ctrl	ctrl	AXL-4	AXL-4	AXL-5	AXL-5		sgRNA	ctrl	ctrl	TYRO3-3	TYRO3-3	TYRO3-5	TYRO3-5
0	1	0.797654	0.51349	0.505865	0.417889		0	1	0.970522	0.873246	0.887042	0.770782		SN-38(1 μM)	-	+	-	+	-	+		SN-38(1 μM)	-	+	-	+	-	+		SN-38(1 μM)	-	+	-	+	-	+
3	0.626686	0.372434	0.335777	0.335777	0.38563		3	0.834571	0.431199	0.412687	0.43568	0.351256		(Akt-pT308)/(Akt1)% of ctrl sgRNA (-)	1	3.09	0.98	1.01	0.99	1.1		(Akt-pT308)/(Akt1)% of ctrl sgRNA (-)	1	2.28	2.39	2.35	2.26	2.28		(Akt-pT308)/(Akt1)% of ctrl sgRNA (-)	1	1.93	0.97	0.86	1.32	0.91
10	0.508798	0.369501	0.387097	0.387097	0.44868		10	0.454899	0.257635	0.275793	0.302794	0.195024		(ERK-p42/p44)/(ERK)% of ctrl sgRNA (-)	1	3.63	0.21	0.78	0.24	1.14		(ERK-p42/p44)/(ERK)% of ctrl sgRNA (-)	1	2.21	1.34	1.43	1.53	1.45		(ERK-p42/p44)/(ERK)% of ctrl sgRNA (-)	1	2.93	0.88	0.67	1.27	0.85
30	0.464809	0.434018	0.356305	0.378299	0.372434		30	0.172739	0.186888	0.189482	0.174744	0.166372
100	0.280059	0.246334	0.20088	0.222874	0.14956		100	0.132532	0.157411	0.171678	0.146563	0.144087
g											h											i
SN-38(nM)	sgctrl			sgMERTK1			sgMERTK2				SN-38(nM)	sgctrl			sgAXL4			sgAXL5				SN-38(nM)	sgctrl			sgTYRO3			sgTYRO5
0	1	1	1	1	1	1	1	1	1		0	1	1	1	1	1	1	1	1	1		0	1	1	1	1	1	1	1	1	1
3	0.96456	0.984117	0.945425	0.930876	0.9603	0.959837	0.873971	0.798671	0.794195		3	0.939	0.9522	0.9826	0.711718	0.7831	0.8179	0.815048	0.8205	0.885		3	0.9822	0.946	0.973048	0.842586	0.807505	0.93289	0.894856	0.832896	0.801411
6	0.894	0.815	0.867728	0.638112	0.617717	0.572665	0.522773	0.43354	0.452675		6	0.8787	0.8234	0.867951	0.3637	0.4985	0.5352	0.55272	0.5066	0.4863		6	0.89036	0.901365	0.835628	0.550361	0.455458	0.520813	0.421746	0.35287	0.46795
10	0.7488	0.678228	0.7652	0.410644	0.314092	0.272538	0.221528	0.226362	0.199632		10	0.7352	0.7587	0.617	0.1644	0.236	0.246911	0.29066	0.304585	0.35669		10	0.776505	0.708138	0.69968	0.202106	0.170824	0.24954	0.207507	0.207124	0.227802
30	0.566115	0.6351	0.75695	0.319876	0.235236	0.194808	0.124859	0.137306	0.121312		30	0.5138	0.6068	0.646	0.1317	0.12063	0.16695	0.16148	0.14543	0.1937		30	0.587304	0.618456	0.528681	0.111766	0.122391	0.126009	0.152338	0.150004	0.157491
j											k											l
etoposide(μM)	sgctrl			sgAXL4			sgAXL5				etoposide(μM)	sgctrl			sgTYRO3			sgTYRO5				etoposide(μM)	sgctrl			sgMERTK1			sgMERTK2
0	1	1	1	1	1	1	1	1	1		0	1	1	1	1	1	1	1	1	1		0	1	1	1	1	1	1	1	1	1
10	0.7604	0.782437	0.741204	0.265182	0.25378	0.19367	0.27776	0.3564	0.2671		10	0.639052	0.607578	0.695045	0.307135	0.231938	0.296435	0.294934	0.250808	0.233091		10	0.806552	0.86162	0.841534	0.565188	0.517764	0.401653	0.421476	0.526014	0.432202
30	0.44877	0.55933	0.4914	0.19087	0.15164	0.1052	0.19107	0.170191	0.1698		30	0.287416	0.371794	0.41237	0.168187	0.132625	0.168386	0.243667	0.209438	0.182003		30	0.551938	0.55052	0.512486	0.260009	0.224188	0.19997	0.197545	0.178747	0.159555
100	0.30724	0.28117	0.22845	0.17879	0.11039	0.1137	0.183	0.174802	0.167864		100	0.240267	0.256023	0.251773	0.191111	0.173017	0.207317	0.277443	0.258242	0.225835		100	0.364541	0.33182	0.32645	0.215651	0.208672	0.181954	0.172672	0.174256	0.131223
300	0.2559	0.271433	0.262043	0.1506	0.096602	0.111196	0.097734	0.14672	0.100846		300	0.229403	0.302741	0.255887	0.179883	0.182802	0.159006	0.263269	0.313187	0.228447		300	0.299075	0.257248	0.25245	0.147053	0.153785	0.179795	0.228077	0.121951	0.155824

## Sheet: Figure 3
a							b							c							d
SN-38(nM)/UNC2025A(μM)	0	0.3	1	3	10		SN-38(nM)/UNC2025A(μM)	0	0.3	1	3	10		SN-38(nM)/UNC2025A(μM)	0	0.3	1	3	10		SN-38(nM)/UNC2025A(μM)	0	0.3	1	3	10
0	1	0.625714	0.515238	0.382857	0.311429		0	1	0.6386	0.303991	0.155276	0.145981		0	1	0.381683	0.304186	0.09	0.059262		0	1	0.370598	0.268498	0.196446	0.244265
10	0.534286	0.35619	0.350476	0.30381	0.3		10	0.49918	0.325861	0.280481	0.186441	0.168398		10	0.527145	0.307501	0.186075	0.07501	0.059677		10	0.391276	0.253635	0.18546	0.179321	0.225525
30	0.392381	0.337143	0.32	0.332381	0.334286		30	0.329688	0.220886	0.214325	0.165664	0.188081		30	0.1293	0.121426	0.122669	0.058019	0.045586		30	0.114055	0.133764	0.126656	0.175444	0.232956
100	0.330476	0.324762	0.29619	0.293333	0.255238		100	0.1345	0.130126	0.109896	0.124658	0.177693		100	0.072524	0.067136	0.074596	0.052217	0.044758		100	0.0959612	0.111147	0.119871	0.158966	0.219709
300	0.313333	0.344762	0.322857	0.344762	0.270476		300	0.0661564	0.0836523	0.0809185	0.104429	0.126299		300	0.062163	0.057605	0.053875	0.042271	0.041857		300	0.0946688	0.113086	0.12084	0.157351	0.217447
SN-38(nM)/UNC2025A(μM)	0	0.3	1	3	10		SN-38(nM)/UNC2025A(μM)	0	0.3	1	3	10		SN-38(nM)/UNC2025A(μM)	0	0.3	1	3	10		SN-38(nM)/UNC2025A(μM)	0	0.3	1	3	10
0	1	1	1	1	1		0	1	1	1	1	1		0	1	1	1	1	1		0	1	1	1	1	1
10	1	0.431385	0.452672	0.426347	0.441617		10	1	0.397875	0.430566	1	1		10	1	0.434553	0.277318	0.131665	1		10	1	0.411166	0.334333	0.351021	0.417665
30	1	0.436387	0.453612	0.531799	1		30	1	0.291502	0.401766	1	1		30	1	0.263037	0.31122	0.27939	0.251996		30	1	1	1	1	1
100	1	0.433359	0.438515	0.499879	0.473553		100	1	1	0.276396	0.463601	1		100	1	0.157402	1	0.334731	0.351076		100	1	1	1	1	1
300	1	1	1	1	0.513061		300	1	1	1	1	1		300	1	0.137116	0.155063	0.288405	0.3555		300	1	1	1	1	1
e							f							g							h
SN-38(nM)/UNC2025A(μM)	0	0.3	1	3	10		SN-38(nM)/UNC2025A(μM)	0	0.3	1	3	10		SN-38(nM)/UNC2025A(μM)	0	0.3	1	3	10		SN-38(nM)/UNC2025A(μM)	0	0.3	1	3	10
0	1	0.8172	0.7106	0.5322	0.4782		0	1	0.694853	0.450221	0.25	0.334559		0	1	0.860016	0.460439	0.250066	0.22		0	1	0.795535	0.634196	0.446981	0.515982
10	0.8381	0.7485	0.6654	0.5883	0.4865		10	1.00919	0.617647	0.318015	0.277574	0.345588		10	0.534533	0.493543	0.395343	0.233924	0.224663		10	0.989853	0.755454	0.564688	0.434297	0.442922
30	0.7097	0.6706	0.5962	0.4978	0.4417		30	0.5625	0.505515	0.284926	0.290441	0.318015		30	0.399841	0.365705	0.329188	0.227044	0.222016		30	0.666159	0.640791	0.578894	0.411974	0.441908
100	0.6197	0.6049	0.597	0.4974	0.4178		100	0.461397	0.413603	0.257353	0.248162	0.286765		100	0.40037	0.326806	0.267002	0.211167	0.210373		100	0.599696	0.561644	0.537291	0.44343	0.432775
300	0.6044	0.55	0.5505	0.4521	0.3782		300	0.4375	0.358456	0.244485	0.227941	0.229779		300	0.313046	0.259857	0.216989	0.189468	0.190791		300	0.534247	0.579401	0.447489	0.3724	0.369356
SN-38(nM)/UNC2025A(μM)	0	0.3	1	3	10		SN-38(nM)/UNC2025A(μM)	0	0.3	1	3	10		SN-38(nM)/UNC2025A(μM)	0	0.3	1	3	10		SN-38(nM)/UNC2025A(μM)	0	0.3	1	3	10
0	1	1	1	1	1		0	1	1	1	1	1		0	1	1	1	1	1		0	1	1	1	1	1
10	1	0.771328	0.698109	1	1		10	1	0.61592	0.316416	1	1		10	1	0.527943	0.527932	0.359369	1		10	1	0.757025	0.566792	0.436748	0.445108
30	1	0.708181	0.650882	0.576026	0.520553		30	1	0.5834	0.375163	1	0.448623		30	1	0.399247	0.486837	0.412867	1		30	1	0.687735	0.659423	0.505254	0.527076
100	1	0.650094	0.670831	0.605039	0.521234		100	1	0.494949	0.365617	0.416346	0.446959		100	1	0.356751	0.394703	0.383719	0.395224		100	1	0.611711	0.629465	0.569504	0.536778
300	1	0.592874	0.621673	0.554766	0.476577		300	1	0.432732	0.353942	0.394276	0.367241		300	1	0.287504	0.344785	0.390793	0.411032		300	1	1	0.539387	0.501596	0.476855
i
day	vehicle (mm3)							irinotecan (mm3)							UNC2025A (mm3)							irinotecan+UNC2025A (mm3)
4	54.9299	24.758	34.8329	24.4772	29.878	27.2707	28.072	37.0215	35.4222	26.9491	19.586	30.6288	23.6652	26.2706	37.2189	38.7865	19.7897	29.776	25.0464	20.655	21.7526	41.5012	33.0113	31.5526	20.0347	11.9933	8.18602	25.4106
7	61.6049	34.7996	39.3235	30.6786	31.9092	32.8641	34.8505	41.3441	43.3635	31.7203	22.2827	29.4493	23.7148	26.5073	37.1072	43.8724	21.59	38.1286	26.2545	33.2984	30.1703	44.8484	34.7996	33.0542	20.4705	17.0035	13.5367	31.0657
10	106.957	58.3297	87.7548	57.9723	57.6549	50.252	52.7589	42.6765	44.1628	38.3338	32.9736	33.6094	39.1256	35.4258	59.6778	49.479	28.6347	42.3122	34.1134	41.8419	38.1481	49.4123	37.524	37.9336	28.5541	20.6684	16.4344	33.8192
13	147.99	113.369	113.311	103.32	79.8416	70.9135	71.7654	58.1042	64.605	48.6926	35.6106	50.8246	41.7903	36.0943	113.633	67.4759	58.65	59.9695	51.3414	59.3555	57.8512	58.571	46.216	45.8507	32.761	26.3361	25.3474	37.768
16	223.711	189.748	165.915	117.294	160.085	125.992	144.739	94.2982	97.9511	77.9313	46.8802	88.7495	88.6935	58.8937	143.075	119.012	131.552	68.6251	67.7883	73.0818	64.5288	80.0751	69.9038	62.0046	58.2017	40.56	30.5971	44.0884
19	357.934	234.097	282.515	199.988	212.787	193.282	199.425	150.043	161.97	111.314	63.4778	123.404	102.554	72.8938	184.715	186.909	125.366	106.667	128.397	83.167	95.0055	113.719	97.9511	90.8519	65.6269	49.1221	39.2675	47.2628
22	590.931	365.072	420.798	360.086	302.781	264.697	218.547	203.506	205.282	165.626	130.854	149.492	110.947	87.5178	257.559	285.133	126.899	170.374	170.048	120.993	132.4	176.045	120.002	108.808	76.9628	57.8689	45.8241	49.5283
25	952.397	608.005	748.271	498.551	543.111	513.986	338.647	280.961	297.124	223.081	160.076	281.468	172.852	127.048	454.99	473.849	247.581	338.844	202.301	200.66	183.538	216.172	153.137	133.508	90.3997	77.5529	52.2726	50.8095
28	1553.04	950.755	1213.2	812.434	832.075	747.926	569.854	448.507	445.137	340.968	234.221	372.07	247.052	207.641	675.332	740.03	340.711	517.14	411.463	331.627	349.965	239.221	180.158	150.71	101.55	82.1539	61.5052	60.0828
k
vehicel (g)	irinotecan (g)	UNC2025A (g)	irinotecan+UNC2025A (g)
1.045	0.419	0.703	0.236
0.993	0.28	0.527	0.204
0.875	0.303	0.473	0.133
0.994	0.211	0.374	0.086
0.732	0.217	0.405	0.071
0.653	0.243	0.287	0.055
0.581	0.205	0.323	0.064

## Sheet: Figure 4
f						g						h						n								o
DMSO	SN-38	etoposide	doxorubicin	TMZ		DMSO	SN-38	etoposide	doxorubicin	TMZ		DMSO	SN-38	etoposide	doxorubicin	TMZ		sgRNA	ctrl	ctrl	GAS6-1	GAS6-1	GAS6-2	GAS6-2		sgRNA	ctrl	ctrl	GAS6-1	GAS6-1	GAS6-2	GAS6-2
1.04	2.47	3.09	2.57	2.04		1.02	1.45	3.35	9.34	1.32		0.92	2.95	0.64	1.24	0.52		SN-38(1 μM)	-	+	-	+	-	+		etoposide(3 μM)	-	+	-	+	-	+
1.04	1.81	2.58	1.93	2.18		1.01	1.33	1.65	6.03	0.88		1	3.69	1.53	1.47	0.98		(Akt-pT308)/(Akt1)% of ctrl sgRNA (-)	1	2.93	1.25	0.45	0.58	0.31		(Akt-pT308)/(Akt1)% of ctrl sgRNA (-)	1	2.6	1.6	1.15	1.53	2.11
1	1.64	1.05	1.78	1.21		1	2.69	1.32	2.2	0.99		1.14	2.21	1.05	1.11	0.46		(ERK-p42/p44)/(ERK)% of ctrl sgRNA (-)	1	9.12	1.05	3.11	0.96	4.65		(ERK-p42/p44)/(ERK)% of ctrl sgRNA (-)	1	4.32	1.23	1.68	1.18	1.51
p											q
SN-38(nM)	sgCTRL			sgGAS6-1			sgGAS6-2				etoposide(μM)	sgCTRL			sgGAS6-1			sgGAS6-2
0	1	1	1	1	1	1	1	1	1		0	1	1	1	1	1	1	1	1	1
3	0.968843	0.983375	0.962988	0.878232	0.95363	0.944731	0.880383	0.849453	0.893578		10	0.93358	0.872904	0.795068	0.851926	0.807893	0.785177	0.832562	0.826962	0.805748
6	0.86182	0.816571	0.870477	0.601603	0.6585	0.62219	0.65561	0.610892	0.52255		30	0.837654	0.740845	0.800125	0.630368	0.624662	0.588053	0.560576	0.579402	0.617507
10	0.740237	0.733287	0.756143	0.452947	0.43478	0.421517	0.387883	0.397647	0.32025		100	0.655722	0.616	0.7049	0.489025	0.557844	0.440708	0.456506	0.475397	0.519322
30	0.611584	0.57279	0.58148	0.38728	0.347548	0.284745	0.279745	0.287571	0.317034		300	0.545692	0.432472	0.514344	0.40449	0.386772	0.365133	0.394188	0.413227	0.426461
s								t
SN-38(nM)	NM			CM				etoposide(μM)	NM			CM
0	1	1	1	1	1	1		0	1	1	1	1	1	1
3	0.758324	0.766195	0.69417	0.879489	0.856884	0.845477		10	0.723028	0.768653	0.766224	0.81421	0.852988	0.879893
6	0.690414	0.687892	0.642929	0.756307	0.746211	0.785562		30	0.427895	0.45279	0.463153	0.640359	0.636845	0.631163
10	0.598357	0.51942	0.527531	0.734581	0.737637	0.734414		100	0.216639	0.226894	0.258329	0.48802	0.467921	0.421981
30	0.564208	0.479579	0.431651	0.681063	0.632935	0.665453		300	0.167289	0.173253	0.198515	0.32711	0.208251	0.214697

## Sheet: Figure 5
d											g											h
	sgCTRL			sgSTAT6-1			sgSTAT6-2				etoposide(μM)	sgCTRL			sgSTAT6-1			sgSTAT6-2				etoposide(μM)	sgCTRL/NM			sgSTAT6/NM			sgSTAT6/CM
DMSO	1.01	1.02	1	0.75	1.26	0.87	1.64	0.89	0.25		0	1	1	1	1	1	1	1	1	1		0	1	1	1	1	1	1	1	1	1
SN-38	2.87	2.44	4.26	1.96	0.77	0.29	0.45	0.47	0.36		10	0.9822	0.946	0.973048	0.863493	0.80609	0.904716	0.842586	0.807505	0.83289		10	0.969	0.969522	0.96826	0.711718	0.791831	0.823179	0.815048	0.80205	0.811085
											30	0.89036	0.901365	0.835628	0.5361	0.455458	0.520813	0.64335	0.633216	0.567929		30	0.88787	0.84234	0.84968	0.373637	0.400985	0.48352	0.515272	0.61566	0.483063
											100	0.776505	0.708138	0.69968	0.202106	0.270824	0.24954	0.395065	0.3209	0.41429		100	0.717735	0.757587	0.69917	0.199644	0.212236	0.246911	0.359066	0.404585	0.305669
											300	0.587304	0.618456	0.528681	0.1766	0.1391	0.126009	0.33865	0.28315	0.2479		300	0.544138	0.62068	0.66646	0.132317	0.142063	0.146695	0.268148	0.284543	0.2937

## Sheet: Figure 6c
c
	cyto (%)	nuc (%)
DMSO	70	30
SN-38	15	85

## Sheet: Figure 7k
k
SN-38(nM)	sgJAK1-EV			sgJAK1-WT			sgJAK1-S571A
0	1	1	1	1	1	1	1	1	1
3	0.922	0.94	0.90482	0.97011	0.9478	0.963	0.880068	0.9138	0.854615
6	0.836	0.901365	0.8328	0.94484	1.00265	0.98043	0.868243	0.858306	0.812308
10	0.7505	0.708138	0.668	0.8363	0.863684	0.91	0.75169	0.782	0.710769
30	0.5304	0.56	0.58681	0.80194	0.753142	0.783213	0.546	0.605234	0.5742

## Sheet: Figure 8
	a						b							c							d							e							f
SN-38(nM)/AS1517499(μM)	0	1	2.5	5	10		etoposide(μM)/AS1517499(μM)	0	1	2.5	5	10		SN-38(nM)/filgotinib(μM)	0	0.25	0.5	1	2.5		SN-38(nM)/filgotinib(μM)	0	0.25	0.5	1	2.5		etoposide(μM)/filgotinib(μM)	0	0.25	0.5	1	2.5		etoposide(μM)/filgotinib(μM)	0	0.25	0.5	1	2.5
0	1	0.679198	0.612364	0.512949	0.42523		0	1	0.869362	0.671851	0.488336	0.337481		0	1	0.72575	0.622575	0.446208	0.442681		0	1	0.873435	0.83936	0.558414	0.506954		0	1	0.805387	0.527368	0.433536	0.352737		0	1	0.917578	0.87965	0.723559	0.543399
10	0.52548	0.258981	0.116124	0.096909	0.094403		3	0.660964	0.398134	0.18507	0.183515	0.167963		10	0.583598	0.401235	0.368607	0.38448	0.357143		10	0.432545	0.289986	0.159249	0.157858	0.171766		3	0.487489	0.373588	0.354474	0.371851	0.341442		3	0.43399	0.278629	0.164843	0.142961	0.185266
30	0.184628	0.156224	0.107769	0.100251	0.099415		10	0.222395	0.200622	0.180404	0.183515	0.177294		30	0.34127	0.347443	0.365079	0.350088	0.366843		30	0.224618	0.22879	0.161335	0.166203	0.168985		10	0.34318	0.331885	0.331017	0.352737	0.314509		10	0.19256	0.189643	0.159008	0.133479	0.134209
100	0.128655	0.121136	0.104428	0.095238	0.093567		30	0.239502	0.244168	0.163297	0.209953	0.209953		100	0.329806	0.343034	0.339506	0.369489	0.345679		100	0.17733	0.199583	0.174548	0.166203	0.193324		30	0.330148	0.316247	0.298871	0.298871	0.25543		30	0.142232	0.170678	0.129832	0.104303	0.092633
300	0.114453	0.10944	0.094403	0.097744	0.085213		100	0.189736	0.180404	0.150855	0.136858	0.111975		300	0.291005	0.325397	0.31746	0.29806	0.310406		300	0.174548	0.197497	0.164117	0.159944	0.180111		100	0.21894	0.238054	0.203301	0.216334	0.18245		100	0.093363	0.146608	0.086069	0.075128	0.077316
g						i																						j							k
vehicle (g)	irinotecan (g)	filgotinib (g)	irinotecan+filgotinib (g)			day	vehicle (mm3)					irinotecan (mm3)					filgotinib (mm3)					irinotecan+filgotinib (mm3)						SN-38(nM)/MRX-2843(μM)	0	0.3	1	3	10		SN-38(nM)/MRX-2843(μM)	0	0.3	1	3	10
1.123	0.365	0.67	0.064			5	21.4375	49.6264	27.6509	34.209	33.7071	24.3136	26.5787	54.9511	25.3265	29.9182	21.0721	32.8064	40.0315	27.502	47.0982	39.7529	26.5973	18.7387	34.4605	42.3636		0	1	0.759327	0.546086	0.34327	0.13899		0	1	0.637206	0.267857	0.109177	0.066456
0.8	0.302	0.655	0.232			8	57.3716	88.4835	93.6111	98.01	87.9396	45.0507	53.2482	52.6626	46.4371	64.3686	71.2008	73.9505	51.9453	55.572	45.9691	47.823	45.7164	31.0121	36.9193	47.3352		10	0.549881	0.38248	0.354115	0.317301	0.135333		10	0.499458	0.327066	0.285488	0.096293	0.060579
1.067	0.224	0.567	0.05			12	162.765	189.482	198.02	157.252	234.578	131.259	94.0118	117.843	96.1931	122.531	135.892	130.732	101.619	140.544	119.129	96.0166	95.7958	50.5893	97.2153	65.8451		30	0.428713	0.291807	0.32158	0.317849	0.115216		30	0.380606	0.229656	0.231917	0.087703	0.055832
1.412	0.259	0.772	0.15			15	428.542	259.933	393.101	407.777	362.447	178.893	151.732	146.479	193.641	182.493	341.899	304.9	228.062	196.665	200.974	125.184	123.246	92.4137	84.7704	116.828		100	0.367301	0.257809	0.249086	0.28932	0.099488		100	0.136239	0.185353	0.205244	0.078662	0.060805
0.934	0.285	0.932	0.177			18	599.04	811.814	664.546	678	744.678	308.85	326.198	288.809	311.089	305.942	433.5	465.549	362.447	396.238	492.611	206.747	188.184	157.252	174.041	167.774		300	0.201353	0.168983	0.143599	0.206474	0.069495		300	0.04245	0.092405	0.130425	0.078662	0.05764
						22	1072.81	1293.18	1087.92	1125.21	1060.91	455.85	328.225	328.418	319.676	499.424	716.762	874.699	624.24	673.5	827.195	215.103	169.262	204.287	196.495	212.053
						25	1666.61	1028.01	1499.55	1206.95	1380.84	365.342	391.376	371.712	401.976	540.39	814.459	775.76	790.182	927.288	1091.06	236.757	225.195	251.826	167.221	131.409
l
day	vehicle (mm3)					irinotecan (mm3)					10mg MRX-2843 IP (mm3)					irinotecan+10mg MRX-2843 IP (mm3)					10mg MRX-2843 OG (mm3)					irinotecan+10mg MRX-2843 OG (mm3)
7	20.88	23.61	26.16	48.67	45.26	35.27	40.31	35.84	28.53	22.94	39.6	23.92	30.87	34.45	25.74	31.81	26.84	40.87	27.01	56.34	41.16	16.08	42.01	23.72	38.01	26.58	29.88				30mg MRX-2843 OG (mm3)					irinotecan+30mg MRX-2843 OG (mm3)				32.24
10	48.27	67.44	42.18	32.48	48.67	19.65	37.4	23.92	18.8	28.76	27.87	33.39	55.68	35.22	44.43	31.29	41.73	43.76	33.71	29.66	28.31	39.48	57.04	73.6	95.05	38.65	27.01	32.49	35.79	27.44	40	37.54	19.65	33.71	33.1	44.06	38.34	30.3	38.65	31.91
13	163.1	72.35	88.28	110	27.65	28.76	22.18	31.05	48.67	57.75	106.8	38.58	29.21	75.77	66.72	24.31	13.23	33.46	49.31	34.21	79.77	44.66	124.4	117.8	99.59	41.73	13.23	25.12	40.27	33.96	25.74	39.31	55.33	39.48	52.24	26.79	29.89	33.46	28.04	57.04
16	718.6	516.7	333.1	546.4	716.5	62.5	157.2	74.44	50.92	154.4	424.4	131.7	121.8	535.6	507.8	44.57	105.9	10.98	7.086	59.25	533.1	398.3	562.9	501.4	341.7	103.5	40.39	46.17	27.18	35.74	132.1	146.4	115.1	125	58.11	14.61	12.19	11.68	37.58	62.5
19	783.7	625.2	1736	1764	334.2	238.5	242.8	220.5	238.6	341.8	602.402	998.64	584.634	1168.39	669.897	105.9	55.3	43.18	119.5	62.5	873.3	757	1117	1293	673.3	172	157.6	52.27	41.29	51	1068	462.3	390.6	338.9	605.9	4.969	16.38	113.5	108	174.8
22	1663	1969	1564	1590	868.8	289.4	318	280.9	321.3	405.7	1312	1370	896.1	962	1023	109.6	60.88	65.29	178.6	79.51	1419	1428	1405	886.5	1585	244.7	384.8	131	196	288	712.4	1154	1417	1296	520.8	126	119.2	105.3	136.3	174.8
25						360.4	377.9	357.4	309.3	430.4						147.8	97.18	116	220.4	50.68						309.2	600.6	107.6	269.9	188.3	1378	894.4	1521	1518	1251	194.1	182.6	114.5	179.6	281.9
28						422	443	501	295.3	486.9						246.6	138	148.2	236.4	56.07						407.8	728.5	113.9	365.2	257.6						260.1	241.4	144.1	204.2	333.6
31						516.1	508.6	596.8	353	630.5						251.9	162	162.3	293.4	63.36						453.9	856.3	139.4	485.4	274.2						281.6	301.7	179.5	256.9	399.8
																												171.5	597	374.1						336.5	345.4	220.4	303.3
n
vehicle (g)	irinotecan (g)	10mg MRX-2843 IP (g)	irinotecan+10mg MRX-2843 IP (g)	10mg MRX-2843 OG (g)	irinotecan+10mg MRX-2843 OG (g)	30mg MRX-2843 OG (g)	irinotecan+30mg MRX-2843 OG (g)
1.864	0.648	0.944	0.118	1.645	0.425	1.08	0.334
1.258	0.502	0.867	0.138	1.098	0.417	0.934	0.296
1.191	0.561	0.821	0.166	1.006	0.31	0.83	0.306
1.166	0.303	0.77	0.041	0.772	0.126	0.76	0.196
0.782	0.343	0.702	0.194	0.756	0.258	0.718	0.139
o
day	vehicle (g)					irinotecan (g)					10mg MRX-2843 IP (g)					irinotecan+10mg MRX-2843 IP (g)					10mg MRX-2843 OG (g)					irinotecan+10mg MRX-2843 OG (g)					30mg MRX-2843 OG (g)					irinotecan+30mg MRX-2843 OG (g)
0	12	15	17	18	20	12	14	15	16	19	12	14	15	16	18	12	14	15	16	19	12	14	15	16	18	13	14	15	16	19	13	14	16	17	18	15	14	14	17	18
3	13	16	17	19	22	14	16	17	19	21	14	16	17	19	20	14	16	17	19	21	15	16	17	18	19	15	16	17	17	19	15	16	17	18	19	15	15	17	17	19
6	14	21	16	18	20	16	17	18	19	20	16	18	19	20	18	16	17	18	19	20	19	20	19	18	17	16	17	18	20	22	21	20	17	18	17	18	20	16	22	16
9	20	20	14	17	16	18	19	18	17	16	19	18	20	19	18	21	18	19	18	16	18	18	16	18	19	17	20	19	18	17	17	19	17	21	23	15	16	18	19	22
12	22	19	19	23	16	22	19	20	17	19	21	20	20	20	20	17	19	20	19	22	18	19	19	19	21	18	19	19	21	21	18	19	20	22	23	16	17	18	20	23
15	20	17	19	21	22	18	19	20	20	21	19	19	20	20	20	17	19	19	19	22	19	19	20	21	21	18	19	19	21	21	19	21	22	21	24	16	18	20	20	23
18	18	18	21	22	22	19	19	20	20	20	21	21	21	21	23	19	20	20	23	20	23	21	20	21	18	21	19	21	20	19	20	26	20	22	23	18	18	21	22	23
21	24	19	23	22	20	20	21	21	21	22	20	21	21	22	25	19	20	20	21	23	18	22	22	22	26	20	21	22	20	22	20	23	22	24	26	18	18	21	23	24
24						21	21	21	21	20						19	20	20	21	22						21	21	21	21	21						18	18	21	23	22
27						21	21	22	23	23						19	21	21	22	22						20	21	21	21	20						18	19	21	23	24
30						23	22	22	21	21						22	21	21	21	20						19	21	22	21	20						18	19	21	23	23

## Sheet: Figure S2a
a
day	vehicle (g)				TMZ (g)
0	14	15	15	15	14	14	15	16
3	14	15	15	16	14	16	17	15
6	15	15	16	16	17	16	15	15
9	15	16	16	16	17	16	16	15
12	16	17	16	16	16	17	16	16
15	17	17	17	16	18	16	17	16
18	18	18	20	19	19	19	18	18
21	21	19	19	20	20	21	19	19
24	19	20	22	21	21	22	20	21
27	20	21	22	21	21	21	22	23
30	22	21	20	21	23	22	22	21

## Sheet: Figure S3
a								b								c
sgRNA	ctrl	ctrl	MERTK-1	MERTK-1	MERTK-2	MERTK-2		sgRNA	ctrl	ctrl	AXL-4	AXL-4	AXL-5	AXL-5		sgRNA	ctrl	ctrl	TYRO3-3	TYRO3-3	TYRO3-5	TYRO3-5
doxorubicin(1 μM)	-	+	-	+	-	+		doxorubicin(1 μM)	-	+	-	+	-	+		doxorubicin(1 μM)	-	+	-	+	-	+
(Akt-pT308)/(Akt1)% of ctrl sgRNA (-)	1	3.52	1.89	1.02	0.98	0.97		(Akt-pT308)/(Akt1)% of ctrl sgRNA (-)	1	2.67	2.96	2.11	2.05	1.98		(Akt-pT308)/(Akt1)% of ctrl sgRNA (-)	1	2.23	1.03	0.96	0.9	0.89
(ERK-p42/p44)/(ERK)% of ctrl sgRNA (-)	1	1.83	0.25	0.84	0.26	0.76		(ERK-p42/p44)/(ERK)% of ctrl sgRNA (-)	1	8.67	1.15	0.82	0.87	1.13		(ERK-p42/p44)/(ERK)% of ctrl sgRNA (-)	1	7.05	1.3	1.37	1.48	1.42
d								e								f
sgRNA	ctrl	ctrl	MERTK-1	MERTK-1	MERTK-2	MERTK-2		sgRNA	ctrl	ctrl	AXL-4	AXL-4	AXL-5	AXL-5		sgRNA	ctrl	ctrl	TYRO3-3	TYRO3-3	TYRO3-5	TYRO3-5
etoposide(10 μM)	-	+	-	+	-	+		etoposide(10 μM)	-	+	-	+	-	+		etoposide(10 μM)	-	+	-	+	-	+
(Akt-pT308)/(Akt1)% of ctrl sgRNA (-)	1	2.85	2.12	2.41	2.2	2		(Akt-pT308)/(Akt1)% of ctrl sgRNA (-)	1	1.99	2.22	1.68	1.88	1.97		(Akt-pT308)/(Akt1)% of ctrl sgRNA (-)	1	3.08	0.82	1.23	0.89	0.95
(ERK-p42/p44)/(ERK)% of ctrl sgRNA (-)	1	2.81	0.3	0.16	0.39	0.24		(ERK-p42/p44)/(ERK)% of ctrl sgRNA (-)	1	6.01	2.13	1.44	1.14	1.19		(ERK-p42/p44)/(ERK)% of ctrl sgRNA (-)	1	1.91	1.08	1.3	1.21	1.34
g								h								i
sgRNA	ctrl	ctrl	MERTK-1	MERTK-1	MERTK-2	MERTK-2		sgRNA	ctrl	ctrl	AXL-4	AXL-4	AXL-5	AXL-5		sgRNA	ctrl	ctrl	TYRO3-3	TYRO3-3	TYRO3-5	TYRO3-5
TMZ(300 μM)	-	+	-	+	-	+		TMZ(300 μM)	-	+	-	+	-	+		TMZ(300 μM)	-	+	-	+	-	+
(Akt-pT308)/(Akt1)% of ctrl sgRNA (-)	1	2.28	1.53	1.91	0.96	1.46		(Akt-pT308)/(Akt1)% of ctrl sgRNA (-)	1	2.36	1.38	0.77	0.89	0.93		(Akt-pT308)/(Akt1)% of ctrl sgRNA (-)	1	2.1	0.79	0.77	0.9	0.92
(ERK-p42/p44)/(ERK)% of ctrl sgRNA (-)	1	2.01	0.21	0.31	0.46	0.68		(ERK-p42/p44)/(ERK)% of ctrl sgRNA (-)	1	5.58	0.95	0.95	0.87	1.11		(ERK-p42/p44)/(ERK)% of ctrl sgRNA (-)	1	1.38	1.07	0.34	1.68	0.57
j								k								l
sgRNA	ctrl	ctrl	MERTK-1	MERTK-1	MERTK-2	MERTK-2		sgRNA	ctrl	ctrl	AXL-4	AXL-4	AXL-5	AXL-5		sgRNA	ctrl	ctrl	TYRO3-3	TYRO3-3	TYRO3-5	TYRO3-5
SN-38(1 μM)	-	+	-	+	-	+		SN-38(1 μM)	-	+	-	+	-	+		SN-38(1 μM)	-	+	-	+	-	+
(Akt-pT308)/(Akt1)% of ctrl sgRNA (-)	1	3.89	1.22	1.24	1.06	1.12		(Akt-pT308)/(Akt1)% of ctrl sgRNA (-)	1	2.03	2.22	2.1	2.5	2.15		(Akt-pT308)/(Akt1)% of ctrl sgRNA (-)	1	1.88	1.13	1.22	1.13	1.24
(ERK-p42/p44)/(ERK)% of ctrl sgRNA (-)	1	3.32	0.63	1.37	0.5	1.33		(ERK-p42/p44)/(ERK)% of ctrl sgRNA (-)	1	5.79	1.63	1.46	1.53	1.52		(ERK-p42/p44)/(ERK)% of ctrl sgRNA (-)	1	3.77	0.97	0.66	0.85	1.07
o				r				u
sgctrl	sgAXL-4	sgAXL-5		sgctrl	sgMERTK-1	sgMERTK-2		sgctrl	sgTYRO3-3	sgTYRO3-5
95	25	28		105	45	35		44	41	42
102	21	20		90	40	42		82	67	75
88	18	34		98	36	30		50	52	63

[truncated: 4 more sheets: Figure S4c, Figure S5g, Figure S8, Figure S10]
